# Supplementary material for: A new species of Monoliropus Mayer, 1903 (Crustacea, Amphipoda, Caprellidae) from Korean waters
Source: Zookeys. 2015 Aug 13;(517):111–21. doi: 10.3897/zookeys.517.9915 (PMC4547129; doi:10.3897/zookeys.517.9915)
Supplement: XML Treatment for Monoliropus [file zookeys.517.9915-treatment1.xml]

<!DOCTYPE tp:taxon-treatment
  PUBLIC "-//TaxonX//DTD Taxonomic Treatment Publishing DTD v0 20100105//EN" "tax-treatment-NSO.dtd">
<tp:taxon-treatment xmlns:tp="http://www.plazi.org/taxpub"><tp:treatment-meta><kwd-group><label>Taxon classification</label><kwd><named-content content-type="kingdom">Animalia</named-content></kwd><kwd><named-content content-type="order">Amphipoda</named-content></kwd><kwd><named-content content-type="family">Caprellidae</named-content></kwd></kwd-group><mixed-citation publication-type="journal"><person-group><name><surname>Hong</surname><given-names>Soon-Sang</given-names></name><name><surname>Heo</surname><given-names>Jun-Haeng</given-names></name><name><surname>Kim</surname><given-names>Young-Hyo</given-names></name></person-group><article-title>A new species of <italic><tp:taxon-name><tp:taxon-name-part taxon-name-part-type="genus">Monoliropus</tp:taxon-name-part></tp:taxon-name></italic> Mayer, 1903 (<tp:taxon-name><tp:taxon-name-part taxon-name-part-type="subphylum">Crustacea</tp:taxon-name-part></tp:taxon-name>, <tp:taxon-name><tp:taxon-name-part taxon-name-part-type="order">Amphipoda</tp:taxon-name-part></tp:taxon-name>, <tp:taxon-name><tp:taxon-name-part taxon-name-part-type="family">Caprellidae</tp:taxon-name-part></tp:taxon-name>) from Korean waters</article-title><source>Zookeys</source><day>13</day><month>8</month><year>2015</year><volume>2015</volume><issue>517</issue><fpage>111</fpage><lpage>121</lpage><pub-id pub-id-type="doi">10.3897/zookeys.517.9915</pub-id></mixed-citation></tp:treatment-meta><tp:nomenclature><label>Genus</label><tp:taxon-name>
                        <tp:taxon-name-part taxon-name-part-type="genus">Monoliropus</tp:taxon-name-part>
                        <object-id xmlns:xlink="http://www.w3.org/1999/xlink" content-type="vernacular" xlink:type="simple">Korean name: Jjal-eun-a-ga-mi-da-ri-ba-da-dae-beol-rae-sok, new</object-id>
                    </tp:taxon-name><tp:taxon-authority>Mayer, 1903</tp:taxon-authority></tp:nomenclature><tp:treatment-sec sec-type="Type species"><title>Type species.</title><p><italic><tp:taxon-name><tp:taxon-name-part taxon-name-part-type="genus">Monoliropus</tp:taxon-name-part> <tp:taxon-name-part taxon-name-part-type="species">agilis</tp:taxon-name-part></tp:taxon-name></italic> Mayer, 1903</p></tp:treatment-sec><tp:treatment-sec sec-type="Diagnosis"><title>Diagnosis.</title><p>Antenna 2, flagellum biarticulate, swimming setae absent; mandibular palp bi- or triarticulate; pereonites 3–4 with gills; pereopods 3–4 present, uniarticulate; in male, abdomen with a pair of uni- or biarticulate appendages and a pair of lobes.</p></tp:treatment-sec><tp:treatment-sec sec-type="Species composition"><title>Species composition.</title><p>The genus contains seven species, <italic><tp:taxon-name><tp:taxon-name-part taxon-name-part-type="genus">Monoliropus</tp:taxon-name-part> <tp:taxon-name-part taxon-name-part-type="species">agilis</tp:taxon-name-part></tp:taxon-name></italic> Mayer, 1903, <italic><tp:taxon-name><tp:taxon-name-part taxon-name-part-type="genus">Monoliropus</tp:taxon-name-part> <tp:taxon-name-part taxon-name-part-type="species">concavimanus</tp:taxon-name-part></tp:taxon-name></italic> Horton, 2008, <italic><tp:taxon-name><tp:taxon-name-part taxon-name-part-type="genus">Monoliropus</tp:taxon-name-part> <tp:taxon-name-part taxon-name-part-type="species">enodis</tp:taxon-name-part></tp:taxon-name></italic> Rayol &amp; Serejo, 2003, <italic><tp:taxon-name><tp:taxon-name-part taxon-name-part-type="genus">Monoliropus</tp:taxon-name-part> <tp:taxon-name-part taxon-name-part-type="species">falcimanus</tp:taxon-name-part></tp:taxon-name></italic> Mayer, 1904, <italic><tp:taxon-name><tp:taxon-name-part taxon-name-part-type="genus">Monoliropus</tp:taxon-name-part> <tp:taxon-name-part taxon-name-part-type="species">hapipandi</tp:taxon-name-part></tp:taxon-name></italic> Guerra-García, 2004, <italic><tp:taxon-name><tp:taxon-name-part taxon-name-part-type="genus">Monoliropus</tp:taxon-name-part> <tp:taxon-name-part taxon-name-part-type="species">kazemii</tp:taxon-name-part></tp:taxon-name></italic> Momtazi &amp; Sari, 2013, and <italic><tp:taxon-name><tp:taxon-name-part taxon-name-part-type="genus">Monoliropus</tp:taxon-name-part> <tp:taxon-name-part taxon-name-part-type="species">tener</tp:taxon-name-part></tp:taxon-name></italic> Arimoto, 1968.</p></tp:treatment-sec></tp:taxon-treatment>
