# Supplementary material for: A new species of Monoliropus Mayer, 1903 (Crustacea, Amphipoda, Caprellidae) from Korean waters
Source: Zookeys. 2015 Aug 13;(517):111–21. doi: 10.3897/zookeys.517.9915 (PMC4547129; doi:10.3897/zookeys.517.9915)
Supplement: XML Treatment for Monoliropus leeae [file zookeys.517.9915-treatment2.xml]

<!DOCTYPE tp:taxon-treatment
  PUBLIC "-//TaxonX//DTD Taxonomic Treatment Publishing DTD v0 20100105//EN" "tax-treatment-NSO.dtd">
<tp:taxon-treatment xmlns:tp="http://www.plazi.org/taxpub"><tp:treatment-meta><kwd-group><label>Taxon classification</label><kwd><named-content content-type="kingdom">Animalia</named-content></kwd><kwd><named-content content-type="order">Amphipoda</named-content></kwd><kwd><named-content content-type="family">Caprellidae</named-content></kwd></kwd-group><mixed-citation publication-type="journal"><person-group><name><surname>Hong</surname><given-names>Soon-Sang</given-names></name><name><surname>Heo</surname><given-names>Jun-Haeng</given-names></name><name><surname>Kim</surname><given-names>Young-Hyo</given-names></name></person-group><article-title>A new species of <italic><tp:taxon-name><tp:taxon-name-part taxon-name-part-type="genus">Monoliropus</tp:taxon-name-part></tp:taxon-name></italic> Mayer, 1903 (<tp:taxon-name><tp:taxon-name-part taxon-name-part-type="subphylum">Crustacea</tp:taxon-name-part></tp:taxon-name>, <tp:taxon-name><tp:taxon-name-part taxon-name-part-type="order">Amphipoda</tp:taxon-name-part></tp:taxon-name>, <tp:taxon-name><tp:taxon-name-part taxon-name-part-type="family">Caprellidae</tp:taxon-name-part></tp:taxon-name>) from Korean waters</article-title><source>Zookeys</source><day>13</day><month>8</month><year>2015</year><volume>2015</volume><issue>517</issue><fpage>111</fpage><lpage>121</lpage><pub-id pub-id-type="doi">10.3897/zookeys.517.9915</pub-id></mixed-citation></tp:treatment-meta><tp:nomenclature><tp:taxon-name>
                        <tp:taxon-name-part taxon-name-part-type="genus">Monoliropus</tp:taxon-name-part>
                        <tp:taxon-name-part taxon-name-part-type="species">leeae</tp:taxon-name-part>
                        <object-id xmlns:xlink="http://www.w3.org/1999/xlink" content-type="zoobank" xlink:type="simple">http://zoobank.org/4D5A1B2A-1B84-402A-B5E4-397084742D53</object-id>
                        <object-id xmlns:xlink="http://www.w3.org/1999/xlink" content-type="vernacular" xlink:type="simple">Korean name: Jjal-eun-a-ga-mi-da-ri-ba-da-dae-beol-rae, new</object-id>
                    </tp:taxon-name><tp:taxon-status xmlns:xlink="http://www.w3.org/1999/xlink" xlink:type="simple">sp. n.</tp:taxon-status><xref ref-type="fig" rid="F1">Figures 1</xref><xref ref-type="fig" rid="F2">, 2</xref><xref ref-type="fig" rid="F3">, 3</xref><xref ref-type="fig" rid="F4">, 4</xref><xref ref-type="fig" rid="F5">, 5</xref></tp:nomenclature><tp:treatment-sec sec-type="type material"><title>Type material.</title><p>Holotype: male, 9.3 mm, NIBRIV0000309619, Bukhang Port, Jukgyo-dong, Mokpo-si, Jeollanam-do, Korea, <named-content xmlns:xlink="http://www.w3.org/1999/xlink" content-type="dwc:verbatimCoordinates" xlink:type="simple">34°48'00"N, 126°21'56"E</named-content>, S.S. Hong and <!--PageBreak-->S.H. Kim, by light trap from 6–8 m depth, 11 July 2012. Paratypes: female, 11.7 mm, NIBRIV0000309620, 27 July 2012, same station data as holotype; 6 males, 5.3–6.7 mm, DKUAMP201501, 11 July 2012, same station data as holotype; 2 immature males and 5 immature females, 5.3–7.1 mm, DKUAMP201502, 27 July 2012, same station data as holotype.</p></tp:treatment-sec><tp:treatment-sec sec-type="Description"><title>Description.</title><p><bold>Holotype</bold>, <bold>male</bold>, NIBRIV0000309619.</p><p>Body (Fig. <xref ref-type="fig" rid="F3">3A</xref>) 9.3 mm long, slender and long, surface smooth. Head round and smooth without projection. Eye small, round. Head and pereonite 1 fused, suture present. Pereonite 1 nearly smooth, with 1 small bump anterodorsally and a pair of minute blunt processes posterodorsally. Pereonite 2 with acute triangular process anterolaterally. Pereonites 3–4 subequal in length, with small uniarticulate pereopods and rounded gills ventrally, and tiny triangular process on both lateral sides. Pereonite 5 subrectangular, width 0.30 × length, with 6-articulate pereopod. Pereonite 6 smooth without process. Length ratio of pereonites 1–7 = 1.00 : 1.52 : 2.12 : 2.23 : 2.53 : 1.40 : 0.49.</p><fig id="F2" position="float" orientation="portrait"><label>Figure 2.</label><caption><p><italic><tp:taxon-name><tp:taxon-name-part taxon-name-part-type="genus">Monoliropus</tp:taxon-name-part> <tp:taxon-name-part taxon-name-part-type="species">leeae</tp:taxon-name-part></tp:taxon-name></italic> sp. n. <bold>A</bold> male, 5.6 mm <bold>B</bold> immature female, 6.4 mm.</p></caption><graphic xmlns:xlink="http://www.w3.org/1999/xlink" xlink:href="zookeys-517-111-g002.jpg" position="float" orientation="portrait" xlink:type="simple" id="oo_49816.jpg"/></fig><fig id="F3" position="float" orientation="portrait"><label>Figure 3.</label><caption><p><italic><tp:taxon-name><tp:taxon-name-part taxon-name-part-type="genus">Monoliropus</tp:taxon-name-part> <tp:taxon-name-part taxon-name-part-type="species">leeae</tp:taxon-name-part></tp:taxon-name></italic> sp. n., holotype, male, 9.3 mm. <bold>A</bold> habitus, lateral view <bold>B</bold> Antenna 1 <bold>C</bold> Antenna 2 <bold>D</bold> upper lip <bold>E</bold> lower lip <bold>F</bold> left mandible <bold>G</bold> right mandible <bold>H</bold> maxilla 1 <bold>I</bold> maxilla 2 <bold>J</bold> right maxillied <bold>K</bold> gnathopod 1. Scale bars: 1.0 mm (<bold>A</bold>), 0.3 mm (<bold>B, C</bold>), 0.2 mm (<bold>K</bold>), 0.1 mm (<bold>D–J</bold>).</p></caption><graphic xmlns:xlink="http://www.w3.org/1999/xlink" xlink:href="zookeys-517-111-g003.jpg" position="float" orientation="portrait" xlink:type="simple" id="oo_49817.jpg"/></fig><!--PageBreak--><p>Antenna 1 (Fig. <xref ref-type="fig" rid="F3">3B</xref>) 0.35 × body; length ratio of peduncular articles 1–3 = 1.00 : 3.46 : 0.84; flagellum 9-articulate, 0.76 × peduncular articles, each article with 1 or 2 aesthetascs ventrodistally.</p><p>Antenna 2 (Fig. <xref ref-type="fig" rid="F3">3C</xref>) slightly shorter than antenna 1; length ratio of peduncular articles 3–5 = 1.00 : 2.75 : 3.45; peduncular articles 4–5 with unequal simple setae ventrally; flagellum biarticulate, 0.30 × peduncular articles, proximal article elongate, 1.95 × distal article.</p><p>Upper lip (Fig. <xref ref-type="fig" rid="F3">3D</xref>) rounded, notched midventrally with pubescence apically.</p><p>Lower lip (Fig. <xref ref-type="fig" rid="F3">3E</xref>) well developed, inner and outer lobes with patch of pubescence apically.</p><p>Left mandible (Fig. <xref ref-type="fig" rid="F3">3F</xref>) incisor and lacinia mobilis 5-teethed; setal row with 3 pectinated setae; molar well developed, truncate; mandibular palp slender, triarticulate, length ratio of articles 1–3 = 1.00 : 1.92 : 1.85, article 2 with 6 simple setae, distal article acute apically, with 4 simple setae.</p><p>Right mandible (Fig. <xref ref-type="fig" rid="F3">3G</xref>) similar to left except setal row with 2 pectinated setae and molar flake present.</p><p>Maxilla 1 (Fig. <xref ref-type="fig" rid="F3">3H</xref>) inner plate absent; outer plate with 6 stout setal teeth (3 simple, 2 bifid and 1 denticulate) apically; palp biarticulate, distal article with 5 apical spines and 4 subapical setae.</p><p>Maxilla 2 (Fig. <xref ref-type="fig" rid="F3">3I</xref>) inner plate with dense pubescence medially and 8 simple setae on apical and subapical margins; outer plate longer than inner, with 12 simple setae apically.</p><p>Maxilliped (Fig. <xref ref-type="fig" rid="F3">3J</xref>) inner plate subrectangular, with 1 forked and 3 penicillate setae apically; outer plate much larger than inner plate, distomedial portion with rounded groove, distal margin rounded with 1 simple seta; palp 4-articulate, article 3 with subacute process apically, distal article falcate, with a row of setules along inner margin, length ratio of articles 1–4 = 1.00 : 1.75 : 1.70 : 1.17.</p><p>Gnathopod 1 (Fig. <xref ref-type="fig" rid="F3">3K</xref>) propodus subrectangular, narrowing distally, width 0.45 × length, palm serrated with 1 proximal grasping spine; dactylus falcate, with irregular serrations on inner margin; length ratio of 6 articles = 1.00 : 0.26 : 0.38 : 0.34 : 1.02 : 0.77.</p><!--PageBreak--><!--PageBreak--><p>Gnathopod 2 (Fig. <xref ref-type="fig" rid="F4">4A</xref>) anterior margin of carpus very short; propodus massive, width 0.44 × length, anterior margin convex, with rounded angle, palmar margin straight with proximal blunt process bearing grasping spine and acute poison tooth followed by rounded notch subdistally; dactylus elongate, falcate; length ratio of 6 articles = 1.00 : 0.25 : 0.27 : 0.18 : 1.34 : 1.10.</p><fig id="F4" position="float" orientation="portrait"><label>Figure 4.</label><caption><p><italic><tp:taxon-name><tp:taxon-name-part taxon-name-part-type="genus">Monoliropus</tp:taxon-name-part> <tp:taxon-name-part taxon-name-part-type="species">leeae</tp:taxon-name-part></tp:taxon-name></italic> sp. n., holotype, male, 9.3 mm. <bold>A</bold> gnathopod 2 <bold>B</bold> gill 3 and pereopod 3 <bold>C</bold> gill 4 and pereopod 4 <bold>D</bold> pereopod 5 <bold>E</bold> pereopod 6 <bold>F</bold> pereopod 7 <bold>G</bold> abdomen, ventral view <bold>H</bold> single dorsal lobe, dorsal view. Scale bars: 0.4 mm (<bold>A, D–F</bold>), 0.2 mm (<bold>B, C</bold>), 0.1 mm (<bold>G, H</bold>).</p></caption><graphic xmlns:xlink="http://www.w3.org/1999/xlink" xlink:href="zookeys-517-111-g004.jpg" position="float" orientation="portrait" xlink:type="simple" id="oo_49818.jpg"/></fig><p>Gill 3 (Fig. <xref ref-type="fig" rid="F4">4B</xref>) elongate, elliptical, 0.63 × pereonite 3.</p><p>Pereopod 3 (Fig. <xref ref-type="fig" rid="F4">4B</xref>) vestigial, uniarticulate, 0.07 × gill, with 4 simple and 2 penicillate setae.</p><!--PageBreak--><p>Pereopod 4 (Fig. <xref ref-type="fig" rid="F4">4C</xref>) similar to pereopod 3, but slightly longer.</p><p>Pereopod 5 (Fig. <xref ref-type="fig" rid="F4">4D</xref>) well developed, slender, setose, 6-articulate, 1.21 × pereonite 5, inserted about 7/10 from the anterior end of pereonite 5; length ratio of 6 articles = 1.00 : 0.21 : 0.74 : 0.87 : 0.94 : 0.68.</p><p>Pereopod 6 (Fig. <xref ref-type="fig" rid="F4">4E</xref>) well developed, setose, 6-articulate, 2.49 × pereonite 6, 1.20 × pereopod 5, attached to the posterodistal end of the pereonite 6; propodus subrectangular, palm defined by posterodistal blunt bump with grasping spine and seta; length ratio of 6 articles = 1.00 : 0.28 : 0.76 : 0.84 : 1.40 : 1.00.</p><p>Pereopod 7 (Fig. <xref ref-type="fig" rid="F4">4F</xref>) similar and subequal to pereopod 6, length ratio of 6 articles = 1.00 : 0.26 : 0.78 : 0.90 : 1.50 : 1.10.</p><p>Penes (Fig. <xref ref-type="fig" rid="F4">4G</xref>) cylindrical in shape, situated medially, width 0.50 × length.</p><p>Abdomen (Fig. <xref ref-type="fig" rid="F4">4G, H</xref>) with a pair of appendages, a pair of lateral and single dorsal lobes; appendage uniarticulate, with 3 lateral, 1 apical setae, distal portion covered with patch of fine setules; lateral lobe with 4 simple setae apically; dorsal lobe rounded, with 7 simple setae dorsally.</p><p><bold>Paratype</bold>, <bold>female</bold> (sexually dimorphic characters), NIBRIV0000309620.</p><p>Body (Fig. <xref ref-type="fig" rid="F5">5A</xref>) 11.7 mm long. Body form generally as in male including antennae 1–2, but pereonites 3–4 with rounded brood pouches. Gnathopod 2 (Fig. <xref ref-type="fig" rid="F5">5B</xref>) palm slightly curved convexly. Pereopods 3–7 (Fig. <xref ref-type="fig" rid="F5">5C–F</xref>) more setose than male. Abdomen (Fig. <xref ref-type="fig" rid="F5">5G</xref>) lacking appendages, lateral lobe wider than that of male.</p><fig id="F5" position="float" orientation="portrait"><label>Figure 5.</label><caption><p><italic><tp:taxon-name><tp:taxon-name-part taxon-name-part-type="genus">Monoliropus</tp:taxon-name-part> <tp:taxon-name-part taxon-name-part-type="species">leeae</tp:taxon-name-part></tp:taxon-name></italic> sp. n., paratype, female, 11.7 mm. <bold>A</bold> habitus, lateral view <bold>B</bold> gnathopod 2 <bold>C</bold> gill 3 and pereopod 3 <bold>D</bold> gill 4 and pereopod 4 <bold>E</bold> pereopod 5 <bold>F</bold> pereopod 6 <bold>G</bold> abdomen, ventral view. Scale bars: 1.0 mm (<bold>A</bold>), 0.4 mm (<bold>B</bold>) 0.3 mm (<bold>E, F</bold>), 0.2 mm (<bold>C, D</bold>), 0.1 mm (<bold>G</bold>).</p></caption><graphic xmlns:xlink="http://www.w3.org/1999/xlink" xlink:href="zookeys-517-111-g005.jpg" position="float" orientation="portrait" xlink:type="simple" id="oo_49819.jpg"/></fig></tp:treatment-sec><tp:treatment-sec sec-type="Remarks"><title>Remarks.</title><p>The genus <italic><tp:taxon-name><tp:taxon-name-part taxon-name-part-type="genus">Monoliropus</tp:taxon-name-part></tp:taxon-name></italic> belongs to the family <tp:taxon-name><tp:taxon-name-part taxon-name-part-type="family">Caprellidae</tp:taxon-name-part></tp:taxon-name>, which has close affinities with <italic><tp:taxon-name><tp:taxon-name-part taxon-name-part-type="genus">Metaprotella</tp:taxon-name-part></tp:taxon-name></italic> Mayer, 1890 and <italic><tp:taxon-name><tp:taxon-name-part taxon-name-part-type="genus">Triprotella</tp:taxon-name-part></tp:taxon-name></italic> Arimoto, 1970 as it possesses the following characters: 1) antenna 2, peduncles without swimming seta, flagellum biarticulate; 2) mandibular palp bi- or triarticulate; 3) pereopods 3–4 reduced, uniarticulate; 4) in male, abdomen with uni- or biarticulate appendages. However, <italic><tp:taxon-name><tp:taxon-name-part taxon-name-part-type="genus">Metaprotella</tp:taxon-name-part></tp:taxon-name></italic> is distinguished from <italic><tp:taxon-name><tp:taxon-name-part taxon-name-part-type="genus">Monoliropus</tp:taxon-name-part></tp:taxon-name></italic> by setal formula 1–x–y–1 of the distal article of mandibular palp and fused pereonites 6–7. <italic><tp:taxon-name><tp:taxon-name-part taxon-name-part-type="genus">Triprotella</tp:taxon-name-part></tp:taxon-name></italic> is very similar to the genus <italic><tp:taxon-name><tp:taxon-name-part taxon-name-part-type="genus">Monoliropus</tp:taxon-name-part></tp:taxon-name></italic>; however, is discernible from <italic><tp:taxon-name><tp:taxon-name-part taxon-name-part-type="genus">Monoliropus</tp:taxon-name-part></tp:taxon-name></italic> by setal formula 1-1-1 of the distal article of the mandibular palp, uniarticulate pereopods 3–4, morphology of the gnathopod 2, and form of abdomen (<xref ref-type="bibr" rid="B13">Sivaprakasam 1977</xref>; <xref ref-type="bibr" rid="B7">Laubitz 1991</xref>; <xref ref-type="bibr" rid="B4">Guerra-García 2002</xref>). The species <italic><tp:taxon-name><tp:taxon-name-part taxon-name-part-type="genus">Monoliropus</tp:taxon-name-part> <tp:taxon-name-part taxon-name-part-type="species">agilis</tp:taxon-name-part></tp:taxon-name></italic> has been redescribed by <xref ref-type="bibr" rid="B5">Guerra-García (2004)</xref> , showing a setal formula of mandibular palp of 1-1-1, and the abdomen very similar to that of the genus <italic><tp:taxon-name><tp:taxon-name-part taxon-name-part-type="genus">Triprotella</tp:taxon-name-part></tp:taxon-name></italic>. Therefore both genera could be re-established or synonymized in the future. The new species <italic><tp:taxon-name><tp:taxon-name-part taxon-name-part-type="genus">Monoliropus</tp:taxon-name-part> <tp:taxon-name-part taxon-name-part-type="species">leeae</tp:taxon-name-part></tp:taxon-name></italic> sp. n. is similar to <italic><tp:taxon-name><tp:taxon-name-part taxon-name-part-type="genus">Monoliropus</tp:taxon-name-part> <tp:taxon-name-part taxon-name-part-type="species">agilis</tp:taxon-name-part></tp:taxon-name></italic> Mayer, 1903, <italic><tp:taxon-name><tp:taxon-name-part taxon-name-part-type="genus">Monoliropus</tp:taxon-name-part> <tp:taxon-name-part taxon-name-part-type="species">kazemii</tp:taxon-name-part></tp:taxon-name></italic> Momtazi &amp; Sari, 2013, and <italic><tp:taxon-name><tp:taxon-name-part taxon-name-part-type="genus">Triprotella</tp:taxon-name-part> <tp:taxon-name-part taxon-name-part-type="species">amica</tp:taxon-name-part></tp:taxon-name></italic> Arimoto, 1970, however, is distinguished from its congeners based on the characters listed in Table <xref ref-type="table" rid="T1">1</xref> and the combination of the following features: 1) body medium sized, 9–11 mm (<italic>vs.</italic> small sized, 4 mm in <italic><tp:taxon-name><tp:taxon-name-part taxon-name-part-type="genus">Monoliropus</tp:taxon-name-part> <tp:taxon-name-part taxon-name-part-type="species">agilis</tp:taxon-name-part></tp:taxon-name></italic>, 5–7 mm in <italic><tp:taxon-name><tp:taxon-name-part taxon-name-part-type="genus">Triprotella</tp:taxon-name-part> <tp:taxon-name-part taxon-name-part-type="species">amica</tp:taxon-name-part></tp:taxon-name></italic>); 2) maxilla 1, outer plate with six stout setal teeth (<italic>vs.</italic> five in <italic><tp:taxon-name><tp:taxon-name-part taxon-name-part-type="genus">Triprotella</tp:taxon-name-part> <tp:taxon-name-part taxon-name-part-type="species">amica</tp:taxon-name-part></tp:taxon-name></italic>, seven in <italic><tp:taxon-name><tp:taxon-name-part taxon-name-part-type="genus">Monoliropus</tp:taxon-name-part> <tp:taxon-name-part taxon-name-part-type="species">agilis</tp:taxon-name-part></tp:taxon-name></italic> and <italic><tp:taxon-name><tp:taxon-name-part taxon-name-part-type="genus">Monoliropus</tp:taxon-name-part> <tp:taxon-name-part taxon-name-part-type="species">kazemii</tp:taxon-name-part></tp:taxon-name></italic>); 3) mandibular palp, distal article with four simple setae (<italic>vs.</italic> three simple setae in <italic><tp:taxon-name><tp:taxon-name-part taxon-name-part-type="genus">Monoliropus</tp:taxon-name-part> <tp:taxon-name-part taxon-name-part-type="species">agilis</tp:taxon-name-part></tp:taxon-name></italic> and <italic><tp:taxon-name><tp:taxon-name-part taxon-name-part-type="genus">Triprotella</tp:taxon-name-part> <tp:taxon-name-part taxon-name-part-type="species">amica</tp:taxon-name-part></tp:taxon-name></italic>); 4) gnathopod 1, propodus subrectangular (<italic>vs.</italic> subtriangular in <italic><tp:taxon-name><tp:taxon-name-part taxon-name-part-type="genus">Monoliropus</tp:taxon-name-part> <tp:taxon-name-part taxon-name-part-type="species">agilis</tp:taxon-name-part></tp:taxon-name></italic>, <italic><tp:taxon-name><tp:taxon-name-part taxon-name-part-type="genus">Monoliropus</tp:taxon-name-part> <tp:taxon-name-part taxon-name-part-type="species">kazemii</tp:taxon-name-part></tp:taxon-name></italic>, and <italic><tp:taxon-name><tp:taxon-name-part taxon-name-part-type="genus">Triprotella</tp:taxon-name-part> <tp:taxon-name-part taxon-name-part-type="species">amica</tp:taxon-name-part></tp:taxon-name></italic>); 5) gnathopod 1, dactylus with serrations on inner margin (<italic>vs.</italic> with serrations both margins in <italic><tp:taxon-name><tp:taxon-name-part taxon-name-part-type="genus">Triprotella</tp:taxon-name-part> <tp:taxon-name-part taxon-name-part-type="species">amica</tp:taxon-name-part></tp:taxon-name></italic>); 6) pereonites 2–3 with acute triangular <!--PageBreak-->processes anterolaterally (<italic>vs.</italic> without triangular processes in <italic><tp:taxon-name><tp:taxon-name-part taxon-name-part-type="genus">Monoliropus</tp:taxon-name-part> <tp:taxon-name-part taxon-name-part-type="species">agilis</tp:taxon-name-part></tp:taxon-name></italic>, <italic><tp:taxon-name><tp:taxon-name-part taxon-name-part-type="genus">Monoliropus</tp:taxon-name-part> <tp:taxon-name-part taxon-name-part-type="species">kazemii</tp:taxon-name-part></tp:taxon-name></italic>, and <italic><tp:taxon-name><tp:taxon-name-part taxon-name-part-type="genus">Triprotella</tp:taxon-name-part> <tp:taxon-name-part taxon-name-part-type="species">amica</tp:taxon-name-part></tp:taxon-name></italic>); 7) pereopods 3–4 short (<italic>vs.</italic> elongate in <italic><tp:taxon-name><tp:taxon-name-part taxon-name-part-type="genus">Monoliropus</tp:taxon-name-part> <tp:taxon-name-part taxon-name-part-type="species">agilis</tp:taxon-name-part></tp:taxon-name></italic>, <italic><tp:taxon-name><tp:taxon-name-part taxon-name-part-type="genus">Monoliropus</tp:taxon-name-part> <tp:taxon-name-part taxon-name-part-type="species">kazemii</tp:taxon-name-part></tp:taxon-name></italic>, and <italic><tp:taxon-name><tp:taxon-name-part taxon-name-part-type="genus">Triprotella</tp:taxon-name-part> <tp:taxon-name-part taxon-name-part-type="species">amica</tp:taxon-name-part></tp:taxon-name></italic>); 8) abdominal appendage uniarticulate (<italic>vs.</italic> biarticulate in <italic><tp:taxon-name><tp:taxon-name-part taxon-name-part-type="genus">Monoliropus</tp:taxon-name-part> <tp:taxon-name-part taxon-name-part-type="species">kazemii</tp:taxon-name-part></tp:taxon-name></italic>).</p><table-wrap id="T1" position="float" orientation="portrait"><label>Table 1.</label><caption><p>Morphological characters of <italic><tp:taxon-name><tp:taxon-name-part taxon-name-part-type="genus">Monoliropus</tp:taxon-name-part> <tp:taxon-name-part taxon-name-part-type="species">leeae</tp:taxon-name-part></tp:taxon-name></italic> sp. n. and closely related species.</p></caption><table id="TID0EE1AE" rules="all"><tbody><tr><th rowspan="2" colspan="1">Characters</th><th rowspan="1" colspan="5">Species (male)</th></tr><tr><th rowspan="1" colspan="1"><italic><tp:taxon-name><tp:taxon-name-part taxon-name-part-type="genus">Monoliropus</tp:taxon-name-part> <tp:taxon-name-part taxon-name-part-type="species">agilis</tp:taxon-name-part></tp:taxon-name></italic></th><th rowspan="1" colspan="1"><italic><tp:taxon-name><tp:taxon-name-part taxon-name-part-type="genus">Monoliropus</tp:taxon-name-part> <tp:taxon-name-part taxon-name-part-type="species">kazemii</tp:taxon-name-part></tp:taxon-name></italic></th><th rowspan="1" colspan="1"><italic><tp:taxon-name><tp:taxon-name-part taxon-name-part-type="genus">Triprotella</tp:taxon-name-part> <tp:taxon-name-part taxon-name-part-type="species">amica</tp:taxon-name-part></tp:taxon-name></italic></th><th rowspan="1" colspan="1"><italic><tp:taxon-name><tp:taxon-name-part taxon-name-part-type="genus">Triprotella</tp:taxon-name-part> <tp:taxon-name-part taxon-name-part-type="species">amica</tp:taxon-name-part></tp:taxon-name></italic></th><th rowspan="1" colspan="1"><italic><tp:taxon-name><tp:taxon-name-part taxon-name-part-type="genus">Monoliropus</tp:taxon-name-part> <tp:taxon-name-part taxon-name-part-type="species">leeae</tp:taxon-name-part></tp:taxon-name></italic> sp. n.</th></tr><tr><td rowspan="1" colspan="1">Body length (mm)</td><td rowspan="1" colspan="1">4.0</td><td rowspan="1" colspan="1">8.5</td><td rowspan="1" colspan="1">5.4</td><td rowspan="1" colspan="1">6.3</td><td rowspan="1" colspan="1">9.3</td></tr><tr><td rowspan="1" colspan="1">Pereonites 2–3, anterior processes</td><td rowspan="1" colspan="1">×</td><td rowspan="1" colspan="1">○</td><td rowspan="1" colspan="1">no referred</td><td rowspan="1" colspan="1">×</td><td rowspan="1" colspan="1">○</td></tr><tr><td rowspan="1" colspan="1">Right mandible, molar flake</td><td rowspan="1" colspan="1">○</td><td rowspan="1" colspan="1">×</td><td rowspan="1" colspan="1">no referred</td><td rowspan="1" colspan="1">○</td><td rowspan="1" colspan="1">○</td></tr><tr><td rowspan="1" colspan="1">Mandibular palp, distal article, # of setae</td><td rowspan="1" colspan="1">3</td><td rowspan="1" colspan="1">4</td><td rowspan="1" colspan="1">3</td><td rowspan="1" colspan="1">3</td><td rowspan="1" colspan="1">4</td></tr><tr><td rowspan="1" colspan="1">Maxilla 1, outer plate, # of setae</td><td rowspan="1" colspan="1">7</td><td rowspan="1" colspan="1">7</td><td rowspan="1" colspan="1">no referred</td><td rowspan="1" colspan="1">5 setae</td><td rowspan="1" colspan="1">6 setae</td></tr><tr><td rowspan="1" colspan="1">Maxilliped, outer plate, distal margin</td><td rowspan="1" colspan="1">jagged</td><td rowspan="1" colspan="1">jagged</td><td rowspan="1" colspan="1">jagged</td><td rowspan="1" colspan="1">jagged</td><td rowspan="1" colspan="1">rounded</td></tr><tr><td rowspan="1" colspan="1">Gnathopod 1, propodus</td><td rowspan="1" colspan="1">subtriangular,<break/> width 0.61 × length</td><td rowspan="1" colspan="1">subtriangular,<break/> width 0.49 × length</td><td rowspan="1" colspan="1">no referred</td><td rowspan="1" colspan="1">subtriangular,<break/> width 0.80 × length</td><td rowspan="1" colspan="1">subrectangular,<break/> width 0.45 × length</td></tr><tr><td rowspan="1" colspan="1">Gnathopod 1, dactylus serrations</td><td rowspan="1" colspan="1">inner margin</td><td rowspan="1" colspan="1">inner margin</td><td rowspan="1" colspan="1">no referred</td><td rowspan="1" colspan="1">both margins</td><td rowspan="1" colspan="1">inner margin</td></tr><tr><td rowspan="1" colspan="1">Pereopods 3–4</td><td rowspan="1" colspan="1">elongate,<break/> 2.7–2.9 × width</td><td rowspan="1" colspan="1">elongate,<break/> 3.6–3.7 × width</td><td rowspan="1" colspan="1">elongate</td><td rowspan="1" colspan="1">elongate,<break/> 3.5 × width</td><td rowspan="1" colspan="1">short,<break/> 1.3–1.9 × width</td></tr><tr><td rowspan="1" colspan="1">Abdominal appendage, # of setae</td><td rowspan="1" colspan="1">uniarticulate, no seta</td><td rowspan="1" colspan="1">biarticulate, 5 setae</td><td rowspan="1" colspan="1">uniarticulate, 1 seta</td><td rowspan="1" colspan="1">uniarticulate, 1 seta</td><td rowspan="1" colspan="1">uniarticulate, 4 setae</td></tr><tr><td rowspan="1" colspan="1">Abdomen, dorsal lobe, # of setae</td><td rowspan="1" colspan="1">2 terminal setae</td><td rowspan="1" colspan="1">2 terminal setae</td><td rowspan="1" colspan="1">no referred</td><td rowspan="1" colspan="1">2 terminal setae</td><td rowspan="1" colspan="1">7 dorsal setae</td></tr><tr><td rowspan="1" colspan="1">Distribution</td><td rowspan="1" colspan="1">Phuket, Thailand (<xref ref-type="bibr" rid="B5">Guerra-García 2004</xref>)</td><td rowspan="1" colspan="1">Persian and Oman Gulf, Iran (<xref ref-type="bibr" rid="B11">Momtazi and Sari 2013</xref>)</td><td rowspan="1" colspan="1">Arabian Sea, Oman (<xref ref-type="bibr" rid="B2">Arimoto 1970</xref>)</td><td rowspan="1" colspan="1">Mbudya island, Tanzania (<xref ref-type="bibr" rid="B4">Guerra-García 2002</xref>)</td><td rowspan="1" colspan="1">Mokpo-si, Korea (Present study)</td></tr></tbody></table></table-wrap></tp:treatment-sec><tp:treatment-sec sec-type="Etymology"><title>Etymology.</title><p>The specific name <italic>leeae</italic> is in honor of Dr. Kyung-Sook Lee, who has contributed to knowledge of Korean caprellid <tp:taxon-name><tp:taxon-name-part taxon-name-part-type="order">Amphipoda</tp:taxon-name-part></tp:taxon-name>.</p></tp:treatment-sec><tp:treatment-sec sec-type="Distribution"><title>Distribution.</title><p>Bukhang Port, Jukgyo-dong, Mokpo-si, Jeollanam-do, Korea.</p><!--PageBreak--><!--PageBreak--></tp:treatment-sec><tp:treatment-sec><!--Section generated to contain objects referenced in tp:taxon-treatment.--><fig id="F1" position="float" orientation="portrait"><label>Figure 1.</label><caption><p>Distribution of <italic><tp:taxon-name><tp:taxon-name-part taxon-name-part-type="genus">Monoliropus</tp:taxon-name-part> <tp:taxon-name-part taxon-name-part-type="species">leeae</tp:taxon-name-part></tp:taxon-name></italic> sp. n. from Korean waters (♦: Bukhang Port, Jukgyo-dong, Mokpo-si, Jeollanam-do, Korea).</p></caption><graphic xmlns:xlink="http://www.w3.org/1999/xlink" xlink:href="zookeys-517-111-g001.jpg" position="float" orientation="portrait" xlink:type="simple" id="oo_49815.jpg"/></fig></tp:treatment-sec><ref-list><ref id="B13"><mixed-citation xmlns:xlink="http://www.w3.org/1999/xlink" xlink:type="simple"><person-group><name name-style="western"><surname>Sivaprakasam</surname><given-names>TE</given-names></name></person-group> (<year>1977</year>) <article-title>The skeleton shrimps (<tp:taxon-name><tp:taxon-name-part taxon-name-part-type="order">Amphipoda</tp:taxon-name-part></tp:taxon-name>: <tp:taxon-name><tp:taxon-name-part taxon-name-part-type="suborder">Caprellidea</tp:taxon-name-part></tp:taxon-name>) of the Tamil Nadu and Kerala Coasts.</article-title> <source>Journal of Marine Biological Association of India</source> <volume>19</volume>: <fpage>78</fpage>–<lpage>96</lpage>. </mixed-citation></ref><ref id="B7"><mixed-citation xmlns:xlink="http://www.w3.org/1999/xlink" xlink:type="simple"><person-group><name name-style="western"><surname>Laubitz</surname><given-names>DR</given-names></name></person-group> (<year>1991</year>) <article-title><tp:taxon-name><tp:taxon-name-part taxon-name-part-type="subphylum">Crustacea</tp:taxon-name-part></tp:taxon-name> <tp:taxon-name><tp:taxon-name-part taxon-name-part-type="order">Amphipoda</tp:taxon-name-part></tp:taxon-name> <tp:taxon-name><tp:taxon-name-part taxon-name-part-type="suborder">Caprellidea</tp:taxon-name-part></tp:taxon-name>: caprellids from the western Pacific (New Caledonia, Indonesia and the Philippines).</article-title> In: <person-group><name name-style="western"><surname>Crosnier</surname><given-names>A</given-names></name></person-group> (<role>Ed.</role>) <issue-title>Résultats des campagnes MUSOROSTOM, vol. 9.</issue-title> <source>Mèmoires du Muséum National d’Histoire Naturelle (A)</source> <volume>152</volume>: <fpage>101</fpage>–<lpage>123</lpage>. </mixed-citation></ref><ref id="B4"><mixed-citation xmlns:xlink="http://www.w3.org/1999/xlink" xlink:type="simple"><person-group><name name-style="western"><surname>Guerra-García</surname><given-names>JM</given-names></name></person-group> (<year>2002</year>) <article-title>Redescription of five rare caprellids (<tp:taxon-name><tp:taxon-name-part taxon-name-part-type="subphylum">Crustacea</tp:taxon-name-part></tp:taxon-name>: <tp:taxon-name><tp:taxon-name-part taxon-name-part-type="order">Amphipoda</tp:taxon-name-part></tp:taxon-name>: <tp:taxon-name><tp:taxon-name-part taxon-name-part-type="family">Caprellidae</tp:taxon-name-part></tp:taxon-name>) collected from Tanzanian coasts.</article-title> <source>Helgoland Marine Research</source> <volume>55</volume>: <fpage>221</fpage>–<lpage>231</lpage>. doi: <ext-link ext-link-type="doi" xlink:href="10.1007/s101520100083" xlink:type="simple">10.1007/s101520100083</ext-link> </mixed-citation></ref><ref id="B5"><mixed-citation xmlns:xlink="http://www.w3.org/1999/xlink" xlink:type="simple"><person-group><name name-style="western"><surname>Guerra-García</surname><given-names>JM</given-names></name></person-group> (<year>2004</year>) <article-title>Littoral <tp:taxon-name><tp:taxon-name-part taxon-name-part-type="suborder">Caprellidea</tp:taxon-name-part></tp:taxon-name> (<tp:taxon-name><tp:taxon-name-part taxon-name-part-type="subphylum">Crustacea</tp:taxon-name-part></tp:taxon-name>, <tp:taxon-name><tp:taxon-name-part taxon-name-part-type="order">Amphipoda</tp:taxon-name-part></tp:taxon-name>) from Phuket, Thailand.</article-title> <source>Steenstrupia</source> <volume>28</volume>: <fpage>159</fpage>–<lpage>175</lpage>. </mixed-citation></ref><ref id="B11"><mixed-citation xmlns:xlink="http://www.w3.org/1999/xlink" xlink:type="simple"><person-group><name name-style="western"><surname>Momtazi</surname><given-names>F</given-names></name><name name-style="western"><surname>Sari</surname><given-names>A</given-names></name></person-group> (<year>2013</year>) <article-title>Intertidal caprellids (<tp:taxon-name><tp:taxon-name-part taxon-name-part-type="subphylum">Crustacea</tp:taxon-name-part></tp:taxon-name>: <tp:taxon-name><tp:taxon-name-part taxon-name-part-type="order">Amphipoda</tp:taxon-name-part></tp:taxon-name>) of the Persian Gulf and the Gulf of Oman, with description of three new species.</article-title> <source>Zootaxa</source> <volume>3717</volume>(<issue>2</issue>): <fpage>195</fpage>–<lpage>223</lpage>. doi: <ext-link ext-link-type="doi" xlink:href="10.11646/zootaxa.3717.2.5" xlink:type="simple">10.11646/zootaxa.3717.2.5</ext-link> </mixed-citation></ref><ref id="B2"><mixed-citation xmlns:xlink="http://www.w3.org/1999/xlink" xlink:type="simple"><person-group><name name-style="western"><surname>Arimoto</surname><given-names>I</given-names></name></person-group> (<year>1970</year>) <article-title>Two new genera and three new species of caprellids (<tp:taxon-name><tp:taxon-name-part taxon-name-part-type="order">Amphipoda</tp:taxon-name-part></tp:taxon-name>: <tp:taxon-name><tp:taxon-name-part taxon-name-part-type="suborder">Caprellidea</tp:taxon-name-part></tp:taxon-name>) from the Arabian Sea.</article-title> <source>Bulletin of the Biogeographical Society of Japan</source> <volume>24</volume>(<issue>11</issue>): <fpage>71</fpage>–<lpage>78</lpage>. </mixed-citation></ref></ref-list></tp:taxon-treatment>
